# Supplementary material for: Discovery of a Novel 4,5-Dihydro-1H-pyrazole-1-carbothioamide Derivative with Cytotoxic, Apoptotic, and ABL1 Inhibitory Activities Against Chronic Myeloid Leukemia
Source: Biomedicines. 2026 Jul 22;14(7):1651. doi: 10.3390/biomedicines14071651 (PMC13406097; doi:10.3390/biomedicines14071651)
Supplement: Supplementary file 1 [file biomedicines-14-01651-s001.zip]

Archive with 1 entries (1 files):
- biomedicines-4426228-supplementary.pdf
